# Supplementary material for: Nf1 mutation disrupts activity-dependent oligodendroglial plasticity and motor learning in mice
Source: Nat Neurosci. 2024 May 30;27(8):1555–64. doi: 10.1038/s41593-024-01654-y (PMC11303248; doi:10.1038/s41593-024-01654-y)
Supplement: Supplementary file 3 — Raw data. [file 41593_2024_1654_MOESM3_ESM.xlsx]

## Sheet: FIg. 1e
WT contra	WT ipsi	Nf1+/- contra	Nf1+/- ipsi	Nf1-/- contra	Nf1-/- ipsi
0.99	1.32	0.86	0.55	2.3	2.26
0.93	1.49	0.81	0.79	4.07	3.3
1.08	1.46	0.82	0.87	2.38	1.91
0.86	1.26	0.79	1.02	2.61	2.94
1.14	1.57			1.93	2.16
1.03	1.22
0.97	1.27
1.14	1.37
0.86	1.69
0.89	0.88
0.84	1.14
1.27	1.48

## Sheet: Fig 2c
left:	non-runner	runner		right:	non-runner	runner
	66.1	58.49			5.08	16.98
	68.57	61.32			5.71	20.75
	71.43	39.02			4.76	18.29
		26.67				37.78

## Sheet: Fig. 2d
WT	KO
46.23	67.86
42.19	54.9
38.71	57.75
41.82	64.22
25.71	67.11
47.67
47.47

## Sheet: Fig. 2e
WT	KO
9.62	6.17
16.67	13.29
18.75	6.99
15.79	13.21
20	5.56
12.2
12.5

## Sheet: Fig.3c
P35	P84	P168
2.16547	16.6285	23.9424
2.1629	24.4	23.2282
2.14274	21.371	31.9055
	11.7357	18.3
	4.38621	16.8
	5.69124	27.8
	8.59657	18.4
	10.9994
	3.04561

## Sheet: Fig. 3d
WT	non-HD	HD
5.60176e-06	6.82355e-06	2.24553e-05
5.18111e-06	5.52464e-06	2.15e-05
6.76798e-06	6.90785e-06	2.47087e-05
6.10405e-06	6.54503e-06	1.72974e-05
5.96011e-06	6.31571e-06	2.11353e-05
6.7605e-06	6.28928e-06	2.18413e-05

## Sheet: Fig. 3e
Nf1+/- non-HD	Nf1+/- HD
6.56e-05	7.25e-05
8.02e-05	7.59e-05
5.79e-05	6.59e-05

## Sheet: Fig. 4b
WT	Neo	C383X	R1809C	G848R	R1276P
1.20696	1.81716	1.98903	1.08988	1.40485	0.577711
0.885596	2.14629	2.19043	1.49279	1.32401	0.429185
0.907446	2.49657	2.35723	0.871568	1.37808	0.479136
0.665458			0.872046
0.799456
1.53509
1.06083
1.13956
0.799612

## Sheet: Fig. 4c
WT	R1809C	C383X
0.747104	2.42062	1.91522
0.873159	1.59056	4.12636
1.37974	1.44093	7.19285
1.25078	1.01044	10.2384
0.859144	0.654574	9.88109
0.890079	0.777576	9.43774

## Sheet: Fig. 4d
Veh	BKM120
3.12	3.31
2.73	2.7
3.05	2.16
10.1	1.55
4.61	4.15
5.03	2.84
6.37	5.49
6.49
5.45
4.9

[truncated: 6 more sheets: Fig. 5b, Fig. 5c , Fig. 5d, Fig. 6a, Fig. 6c, Fig. 6d-e]
