# Supplementary material for: Nf1 mutation disrupts activity-dependent oligodendroglial plasticity and motor learning in mice
Source: Nat Neurosci. 2024 May 30;27(8):1555–64. doi: 10.1038/s41593-024-01654-y (PMC11303248; doi:10.1038/s41593-024-01654-y)
Supplement: Supplementary file 5 — Raw data. [file 41593_2024_1654_MOESM5_ESM.xlsx]

## Sheet: EDFig. 1a
WT contra	WT ipsi
316.674	349.3
421.196	393.755
301.883	281.013
281.15	277.257

## Sheet: EDFig. 1b
Left:	WT contra	WT ipsi		Right:	WT contra	WT ipsi
	7349.42	8626.59			1543.8	3343.04
	7350.66	8172.75			3272.44	2415.83
	9661.1	9172.24			2917.5	2452.42
	9993.77	8958.49			7774.46	6082.09

## Sheet: EDFig. 1c
Left:	NF1+/- contra	NF1+/- ipsi		Right:	NF1+/- contra	NF1+/- ipsi
	5583.98	5044.57			1310.01	1960.78
	5945.12	7024.32			2208.54	2509.45
	8176.58	8358.97			5196.71	5133.32
	9754.58	9252.88			4320.54	3219.03

## Sheet: EDFig. 1d
Left:	NF1-/- contra	NF1-/- ipsi		Right:	NF1-/- contra	NF1-/- ipsi
	6772.61	6376.24			2661.52	2095.33
	6366.68	5466.19			3264.28	1915.07
	5486.55	6893.64			2725.63	2314.11

## Sheet: EDFig. 1g
WT contra	WT ipsi
570	592
496	544
568	301

## Sheet: EDFig. 1h
WT	Nf1+/-	Nf1-/-
7.99e-06	1.05e-05	1.73e-05
1.03e-05	8.36e-06	1.51e-05
8.88e-06	6.26e-06	1.29e-05
9.59e-06	8.04e-06	1.61e-05
8.5e-06		1.66e-05
8.03e-06
9.45e-06

## Sheet: EDFig. 2b
Up:	WT	Nf1OPC-Het	Nf1OPC-KO		Down:	WT	Nf1OPC-Het	Nf1OPC-KO
	5.81195e-06	4.87851e-06	1.39434e-05			1.07519e-05	1.03427e-05	2.15259e-05
	5.57982e-06	5.80465e-06	1.56562e-05			1.08533e-05	1.05698e-05	2.67786e-05
	5.74705e-06	5.21192e-06	1.4343e-05			1.13378e-05	9.6769e-06	2.79437e-05
		4.66565e-06

## Sheet: EDFig. 2e
non-HD	HD	Nf1OPC-KO
4.9333e-06	1.89174e-05	1.15793e-05
6.47382e-06	1.60058e-05	1.37631e-05
6.26898e-06	1.17285e-05	1.12291e-05

## Sheet: EDFig. 2g
Brainstem	Cerebellum
4.67	0.33
3.75	0.5
2.25	0.57

## Sheet: EDFig. 3b
Up:	non-HD	HD		non-HD	HD		Down:	non-HD	HD		non-HD	HD
	8899.96	9018.25		3674.98	4356.84			6931.12	4604.12		2247.64	1926.73
	9899.96	9049.96		5849.97	4849.98			7051.57	6059.03		4457.55	3667.12
	6870.75	6075.83		3289.12	2729.9			6097.14	6439.04		2857.98	4162.4
	5244.42	5984.59		2711.1	3030.76			4799.98	3903.11		3699.98	2494.22

[truncated: 23 more sheets: EDFig. 3c, ED Fig. 4b, ED Fig. 4c, ED Fig. 4d, ED Fig. 4e, ED Fig. 5c, ED Fig. 6a, ED Fig. 6b, ED Fig. 6c, Fig. 7a , ED Fig 7d, ED Fig 7e, ED Fig 8a, ED Fig 8b, ED Fig 8c, ED Fig 8d, ED Fig 8e, ED Fig 8f, ED Fig 8g, ED Fig 8h …]
